# Supplementary material for: Spatial variations of microbial communities in abyssal and hadal sediments across the Challenger Deep
Source: PeerJ. 2019 May 17;7:e6961. doi: 10.7717/peerj.6961 (PMC6526897; doi:10.7717/peerj.6961)
Supplement: Supplemental Information 9 — A total of 35 OTUs reads were used to construct the phylogenetic trees in Fig. 4. [file peerj-07-6961-s009.fasta]

>denovo100704
GCGCGAAAACTTGGCAATGCGAGAAATCGTGACCAGGGAACTCCAAGTGCATCGGGTAAGACCGATGCTTTTCTTGACTCTTCAAAGGTCTTGGAATAAGGGGTGGGTAAGGACGGTGCCAGCCGCCGCGGTAATACCGGCGCCCCAAGTGGTAGTCGCTTTTATTGGGCCTAAAACGTCCGTAGCCGGTCTGGTACATTCGTGGGTAAATCAACCAGCTCAACT
>denovo110732
CNTTGGGGGGCAGCAGTGAGGAATATTGGTCAATGGGCGAGAGCCTGAACCAGCCATGCCGCGTGCAGGAAGACGGCCTTCTGGGTTGTAAACTGCTTTTATACGGGAGCAAAAGGGTCCTGCGGGACAGATTGAGAGTACGGTATGAATAAGCACCGGCTAACTCCGTGCCAGCAGCCGCGGTAATACGGAGGGTGCAAGCGTTGTCCGGATTTATTGGGTTTAAAGGGTGCGTAGGCGGTCTGATAAGTCAGTGGTGAAAGTCTTCGGCTCAACCGGAGGATTGCCATTGAAACTGTCAGACTTGAGTACAGTAGAGGTAGGCGGAATTTATGGTGTAGCGGTGAAATGCATAGATACCATAAAGAACACCGATAGCGAAGGCAGCTTACTATGCTGGTACAGNCGCTGAGGCACGAAAGCGTGNGGAGCGANCAGNATTANATACCCGGGTA
>denovo124775
CNTCGGGGTGCAGCAGCAAGGGATCTTGGGCAATGGGCGAAAGCCTGACCCAGCGACGCCGCGTGGGGGAAGAAGGCCTTCGGGTCGTAAACCCCTTTTCCGGGGGAAGAGGAAGGACGGTACCCCGGGAAGAAGCTCCGGCTAACTACGTGCCAGCAGCCGCGGTAAGACGTGGGGAGCAAGCGTTACCCGGAATCACTGGGCGTAAAGGGCGAGTAGGCGGCTGAGTCCGTCGCCAGGGAAAGGTTCCGGCTCAACCGGGACAGGTCTGGCGAAACGGCTCGGCTAGAGGGCAGTAGAGGCGGGTGGAATTCCCGGAGTAGCGGTGACATGCGTAGAGTTCGGGAGGAACACCAGTGGGGAAGGCGGCCCGCTGGGCTGCCCCTGNCGCTGAGGCGCGAAAGCGTGNGGAGCAANCAGNATTANATACCCCGGTA
>denovo135606
TAAGGAATATTGGACAATGGAGGCAACTCTGATCCAGCCATGCCGCGTGAAGGAAGACGGCCTTATGGGTTGTAAACTTCTTTTATACAGGAAGAAACCTTTCCACGTGTGGAAAGCTGACGGTACTGTAAGAATAAGGATCGGCTAACTCCGTGCCAGCAGCCGCGGTAATACGGAGGATCCAAGCGTTATCCGGAATTATTGGGTTTAAAGGGTCCGCAGGCT
>denovo138687
TGGGGAATATTGCGCAATGGCCGCAAGGCTGACGCAGCGACGCCGTGTGTGGGATGAAGGCCCTCGGGTTGTAAACCACTGTCAGGAGGGACGAATACTCGGCTTCAAATAGTTGACCGAGGGTGACGGTACCTCCAGAGGAAGCACCGGCTAACTCCGTGCCAGCAGCCGCGGTAATACGGAGGGTGCAAGCGTTGTCCGGATTCACTGGGCGTAAAGCGCGCG
>denovo146832
TTAGGTATAATCTACAATGCGCGAAAGCGTGATAGTTTGAGCCAGAGTGCTTCTCATTAGAGAAGCTTTTGCCAAATGTAAAAAGTTTGGCGAATAAGGACTGGGTAAGACTAGTGCCAGCCGCCGCGGTAATACTAGCGGTCCAAGTCGCAACCATTTTTATTGGGTCTAAAACATCCGTAGCTTGCTCGGTAAGTTTCCTGTGAAATCCTGTCTCTCAAAGAT
>denovo147865
TGGGGAATTTTGCGCAATGGGGGAAACCCTGACGCAGCAACGCCGCGTGACCGATGAAGCTTTTAGGAGCGTAAAGGTCTGTCGTAAGGGAAGAAAAGTTTGGATGTAAATAATGTTCGAACCTGACGGTACCTTACAAGAAAGCACCGGCTAACTTAGTGCCAGCAGCCGCGGTAATACTAGGGGTGCGAGCGTTGTCCGGAATCATTGGGCGTAAAGGGTCCG
>denovo161067
CAGGGAATTTTGGGCAATGGACGAAAGTCTGACCCAGCGACGTCGCGTGGGGGATGAAGGCTCTAGGGCTGTAAACCCCTTTTCCGAGGGAAGAGGAAGGACGGTACCTCGGGAATAAGCTCCGGCTAACTACGTGCCAGCAGCCGCGGTAATACGTAGGGAGCGAGCGTTACCCGGAATTACTGGGCGTAAAGAGCACGTAGGCGGTTGGATAAGTCTTCTGTG
>denovo214093
GCGAGAAAACTTTGCAATGTGCGAAAGCACGACAAGGTTAATCCGAGTGGTTTCTGCTAAAGGAACCTTTTGTTAGTCCTAAAAACACTAACGAATAAGGGGTGGGCAAGTTCTGGTGTCAGCCGCCGCGGTAAAACCAGCACCTCAAGTGGTCAGGATGATTATTGGGCCTAAAGCATCCGTAGCCTGCCCTGTAAGTTTTCGGTTAAATCTGTATGCTCAACA
>denovo217384
TGAGGAATATTGGACAATGGGCGGGAGCCTGATCCAGCCATGCCGCGTGCAGGAAGACTGCCCTATGGGTTGTAAACTGCTTTTATACGGGAAGAATAAGTGTTACGTGTAGCACGATGACGGTACCGTAAGAATAAGCACCGGCTAACTCCGTGCCAGCAGCCGCGGTAATACGGAGGGTGCAAGCGTTATCCGGAATCATTGGGTTTAAAGGGTCCGTAGGTGGACTAATAAGTCAGTGGTGAAAGTCTGCAGCTTAACTGTAGAATTGCCATTGATACTGTTAGTCTTGAATTGTTGTGAAGTAACTAGAATATGTAGTGTAGCGGTGAAATGCATAGATATTACATAGAATACCGATTGCGAAGGCAGGTTACTAACAATATATTGACACTGATGGACGAAAGCGTGGGGAGCGAACAGGATTAGATACCCC
>denovo22050
CGAGGAATCTTGGGCAATGGGCGAAAGCCTGACCCAGCGACGCCGCGTGGGGGAAGAAGGCCTTCGGGTCGTAAACCCCTTTTGCCGGGGAAGAAGATCTGACGGTACCCGGCGAATAAGCCACGGCTAACTACGTGCCAGCAGCCGCGGTAATACGTAGGTGGCAAGCGTTGTCCGGATTTACTGGGCGTAAAGGGCGTGTAGGCGGTTTGTTAAGTCCGGTGT
>denovo221012
TGGGGAATATTGCGCAATGGCCGAAAGGTTGACGCAGCGACGCCGCGTGTGGGAGGACGCCCTTCGGGGTGTAAACCACTGTCAGGGGGGAAGAACTTCGCAGGTGTGAATAGCGCTTGCGGTTGACGGTACCCCCAGAGGAAGCGCCGGCTAACTCCGTGCCAGCAGCCGCGGTAAGACGGAGGGCGCAAGCGTTGTTCGGATTTACTGGGCGTAAAGGGCAGGTAGGTGGTCTGTTAAGTCTTCTGTGAAAATCCGGGGCTCAACCCCGCGAAATGCAGGTGAAACTGGCAGACTGGAGACCGGTAGAGGCTAGCGGAATTCCTGGTGTAGCGGTGGAATGCGTAGATATCAGGAAGAACACCTGTGGCGAAGGCGGCTAGCTGGGCCGGTTCTGACACTAAACTGCGAAAGCGTGGGGAGCAAACAGGATTAGATACCC
>denovo227271
TCGCGAAACCTTTACACTACGCGCAAGCGTGATAAGGGGATCCTGAGTGCTCATGCTTTGCATGGGCTTTTGCCAAGGGCAAATACCTTGGCGAATAAGTGGTGGACAAGACTGGTGCCAGCCGCCGCGGTAACCCCAGCGCCACGAGTGGGGATCGTATTTATTTGGCCTAAAGCGTCCGTAGCCGGACCGCTAAATCTCTTGTGAAATCGTCAAGCTTAACTT
>denovo231835
TGGGGAATTTTCCGCAATGGGCGAAAGCCTGACGGAGCAACGCCGCGTGAGGGACGAAGGCCTCTGGGCTGTAAACCTCTTTTCTCAAGGAAGAAGATATGACGGTACTTGAGGAATAAGCCACGGCTAATTCCGTGCCAGCAGCCGCGGTAATACGGGAGTGGCAAGCGTTATCCGGAATTATTGGGCGTAAAGCGTCCGCAGGCGGCTTTTCAAGTCTGCTGT
>denovo237409
TGGGGAATTTTGCGCAATGGGCGAAAGCCTGACGCAGCAACGCCGCGTGACCGATGAAGCTTTTAGGAGTGTAAAGGTCTGTCGTGAGGGAAGAACAATCCGGATGTAAATAATGTTCGGACGTGACGGTACCTCACAAGAAAGCACCGGCTAACTTCGTGCCAGCAGCCGCGGTAATACGAGGGGTGCTAGCGTTGTCCGGAATTACTGGGCGTAAAGAGTCCGTAGGCGTTTTGCTAAGTTGATTGTTAAATCCATCGGCTCAACCGATGACCTGCAATCAAAACTGGCAGAATAGAGTTCGAGAGAGGAAAGTGGAATTCCTGGTGTAGCGGTGACATGCGTAGATATCAGGAGGAACACCAATGGCGAAGGCAGCTTTCTGGCTCGATACTGACGCTGAGGGACGAAAGCGTGGGGAGCAAACAGGATTAGATACCCC
>denovo24314
TAGGGAATATTGCACAATGGGCGAAAGCCTGATGCAGCAACGCCGCGTGCGCGAAGAAGGCCTTCGGGTTGTAAAGCGCTTTTCTGGAGGAAGAGAAAGGACGGTACTCCAGGAATAAGGATCGGCTAACTACGTGCCAGCAGCCGCGGTAACACGTAGGATCCGAGCGTTATCCGAATTTACTGGGCGTAAAGCGCGTGTAGGCGGCCGGGTAAGTTGGACGTG
>denovo247321
TGGGGAATTTTGCGCAATGAGCGAAAGCTTGACGCAGCAACGCCGCGTGATCGAAGAAGCTCTGCGGAGTGTAAAGATCTGTCATAGGGGAAGATAAGTCCCGTTATTAACACCATCGGGATGTGACGGTACCCTATAAGAAAGCCCCGGCTAACTTCGTGCCAGCAGCCGCGGTAATACGAGGGGGGCAAGCGTTGTCCGGATTTATTGGGCGTAAAGAGTTCG
>denovo251565
TGAGGAATATTGGTCAATGGGCGAGAGCCTGAACCAGCCATGCCGCGTGCAGGAAGACGGCCTTCTGGGTTGTAAACTGCTTTTATACGGGAGCAAAAGGGTCCTGCGGGACAGATTGAGAGTACGGTATGAATAAGCACCGGCTAACTCCGTGCCAGCAGCCGCGGTAATACGGAGGGTGCAAGCGTTGTCCGGATTTATTGGGTTTAAAGGGTGCGTAGGCGG
>denovo330041
TAGGGAATATTGCACAATGGGCGCAAGCCTGATGCAGCAACGCCGCGTGCGCGATGAAGGCCTTAGGGTTGTAAAGCGCTTTTCTGGGGGAAGAGAAAGGACGGTACCCCAGGAATAAGTCTCGGCTAACTACGTGCCAGCAGCCGCGGTAAAACGTAGGAGGCGAGCGTTATCCGGATTTACTGGGCGTAAAGCGCGTGCAGGCGGTTTGGTAAGTCGGACGTG
>denovo333961
TGGGGAATTTTGCGCAATGGGCGAAAGCCTGACGCAGCAACGCCGCGTGACCGATGAAGCTTTTAGGAGTGTAAAGGTCTGTCGTGAGGGAAGAACAATCCGGATGTAAATAATGTTCGGACGTGACGGTACCTCACAAGAAAGCACCGGCTAACTTCGTGCCAGCAGCCGCGGTAATACGAGGGGTGCTAGCGTTGTCCGGAATTACTGGGCGTAAAGAGTCCG
>denovo335610
CAGGGAATTTTGGGCAATGGACGAAAGTCTGACCCAGCGACGTCGCGTGGGGGATGAAGGTCTTTGGGCTGTAAACCCCTTTTCCAAGGGAAGAGGAAGGACGGTACCTTGGGAATAAGCTCCGGCTAACTACGTGCCAGCAGCCGCGGTAATACGTAGGGAGCGAGCGTTACCCGGAATTACTGGGCGTAAAGAGCGCGTAGGCGGCTGGGTAAGTCTCTTGTG
>denovo338607
CAGGGAATATTGCGCAATGAGCGAAAGCTTGACGCAGCGACACCGCGTGTGGGATGACGGATCTAGGTTTGTAAACCACTTTCAGGAGGGAAGAAAATGACGGTACCTCCACAAGAAGCCCCGGCCAACTACGTGCCAGCAGCCGCGGTAATACGTAGGGGGCGAGCGTTGTCCGGATTTATTGGGCGTAAAGAGCTCGTAGGCGGTTCAACAAGTCGGTCGTGA
>denovo340637
GCGAGAAAACTTTGCAATGTGCGAAAGCACGACAAGGTTAATCCGAGTGTTTTCTGCTAAAGAAATCTTTTGTTAGTTCTAAAACCACTATCGAATAAGGGGTGGGCAAGTTCTGGTGTCAGCCGCCGCGGTAAAACCAGCACCTCAAGTGGTCAGGATGATTATTGGGCCTAAAGCATCCGTAGCCGGCTATGTTAGTTTTCGGTTAAATCCATGTGCTCAACA
>denovo34232
TGAGGAATATTGGACAATGGACGAAAGTCTGATCCAGCTATGCCGCGTGCAGGATGACGGCCCTATGGGTTGTAAACTGCTTTTATACAGGAAGAAAAACTCCGACGTGTCGGAACTTGACGGTACTGTAAGAATAAGGATCGGCTAACTCCGTGCCAGCAGCCGCGGTAATACGGAGGATCCAAGCGTTATCCGGAATCATTGGGTTTAAAGGGTCCGTAGGCG
>denovo344095
CNTACGGGGGGCAGCAGCAAGGAATATTGTGCAATGGGCGAAAGCCTGACACAGCGACGCCGCGTGGGGGAAGAAGGCCTTCGGGTTGTAAACTCCTTTTCCCAGGGAAGAATAATGACGGTACCTGGGGAATAAGCCATGGCTAACTACGTGCCAGCAGCCGCGGTAATACGTAGATGGCGAGCGTTATCCGGAATCATTGGGCGTAAAGCGGGCGTAGGCGGTTCTGCAAGTCAGATGTAAAATCTCCCGGCTTAACCGGGAGGGAACATTCGATACTGCGGGGCTAGAGTGCAGCAGGGGGAAGTGGAATTCCCGGTGTAGTGGTGAAATGCGTAGATATCGGGAGGAACACCAGTGGCGAAGGCGGCTTTCTGGGCTGTTACTGNCGCTGAGGTCCTAAAGCGTGNGGAGCAANCAGNATTANATACCCGAGTA
>denovo360383
CNTACGGGACGCAGCAGTTAGGAATAATCTGCAATGCGCGAAAGCGTGACAGTTTGAGCCAGAGTGTCTTGCAATTTGCAAGACTTTTGCCAAATGTAAATAGTTTGGCGAATAAGGACTGGGTAAGACGAGTGCCAGCCGCCGCGGTAATACTCGCGGTCCAAGTCGCAGCCATTTTTATTGGGTCTAAAACATCCGTAGCTTGCTTAATAAGTTTCTTGTGAAATCTTATCTCTTAAAGGTAAGGCGTGCAAGAAGTACTATTAAGCTAGAGACTGGTAGACGTAAGAAGTACGTTCGAAGTAATGGTAAAATATGTTAATCTCGAACGGACTCACAACAGCGAAGGCATCTTACGAGGACAGTTCTGNCAGTAAGGGATGAAAGCTAGNGGCGCAANACGNATTANATACCCCAGTA
>denovo383320
TGAGGAATTTTGCGCAATGCTCGAAAGAGTGACGCAGCAACGCCGCGTGGTCGATGATGACTCTGAGGAGTGTAAAGACCTGTTGGGAGGGAAGAAAACCCCATACAAATAGTACTGGGAATTGACGGTACCTCTCATAGAAAGCTCCGGCTAACTTCGTGCCAGCAGCCGCGGTAATACGAGGGGAGCAAGCGTTGTCCGGATTTATTGGGCGTAAAGGGCGTG
>denovo384236
GAGGAATTTTGCGCAATGATCGAAAGATTGACGCAGCAACGCCGCGTGACCGATGATGACTCCGAGGAGTGTAAAGGTCTGTTGGGAGGGAAGAAAACCCCCTACGAATAGTAAAGGGTATTGACGGTACCTTCCATAGAAAGCTCCGGCTAACTTCGTGCCAGCAGCCGCGGTAATACGAGGGGAGCAAGCGTTGTCCGGATTTATTGGGCGTAAAGGGCGTG
>denovo386217
TGGGGAATATTGCGCAATGGCCGAAAGGTTGACGCAGCGACGCCGCGTGTGGGACGAAGCCCTTCGGGGTGTAAACCACTGTCAGGGGGAAAGAACCCTGGAGGTGCGAATACCACCTTCAGCTGACGGTACCCCCAGAGGAAGCGCCGGCTAACTCCGTGCCAGCAGCCGCGGTAAGACGGGGGGCGCAAGCGTTGTTCGGAATTACTGGGCGTAAAGGGCGGG
>denovo50751
TGGGGAATTTTGCGCAATGGACGAAAGTCTGACGCAGCAACGCCGCGTGATTGATGAAGCTTTTAGGAGTGTAAAGATCTGTCGTGAGGGAAGAAAAACCTGGATGTAAATAATGTTCAGGCGTGACGGTACCTCACAAGAAAGCACCGGCTAACTTCGTGCCAGCAGCCGCGGTAATACGAGGGGTGCTAGCGTTGTCCGGAATTACTGGGCGTAAAGGGTCCG
>denovo54927
GCGCGGAACCTTTACAATGCACGAAAGTGTGATAAGGGAATCCCAAGTGCTTTGCTTTTAGCAAGGCTTTTGCCATATGTAAAAAGTATGGCGAATAAGTGGTGGGCAAGACTTGTGCCAGCCGCCGCGGTAACACCAGCGCCACAAGTGGCAACCGCTTTTATTGGGCCTAAAGCGTCCGTAGCCGGTTCAGTAAATTTTCTGTGAAATCGTTGGGCTTAACCT
>denovo61581
TGGGGAATTTTCCGCAATGGGCGAAAGCCTGACGGAGCAACGCCGCGTGAGGGATGAAGGCCTCTGGGCTGTAAACCTCTTTTATCAAGGAAGAAGATCTGACGGTACTTGATGAATAAGCCACGGCTAATTCCGTGCCAGCAGCCGCGGTAATACGGGAGTGGCAAGCGTTATCCGGAATTATTGGGCGTAAAGCGTCNGCAGGCGGCCCTTCAAGTCTGCTGT
>denovo64116
CNTATGGGTGCAGCAGTAAGGAATATTGCGCAATGGACGAAAGTCTGACGCAGCAACGCCGCGTGGGTGATGAAGCATCTTGGTGTGTAAAACCCTTTCAGTGGGGAAGAACCGTGCGATGAGTAACTGCGTTGCACCTGACGGTACCCACAGAAGAAGTCCCGGCTAACTCCGTGCCAGCAGCCGCGGTAATACGGGGGGGACGAGCGTTGTTCGGATTTACTGGGCGTAAAGGGCGCGTAGGCGGACCTTCAAGTCGGAAGTGAAAACCGTTGGCTTAACCAGCGGCCTGCTTTCGATACTGTCGGTCTTGAGTTCAGGAGAGGAAAGCGGAATTCCAGGTGTAGCGGTGAAATGCGTAGATATCTGGAAGAACACCGGTAGCGAAGGCGGCTTTCTGGCCTGCCACTGNCGCTAAAGCGCGAAGGCTAGNGTAGCAANCAGNATTANATACCCGGGTA
>denovo81784
CNTATGGGGGGCAGCAGTTAGGAATCTTTTGCAATGCGCGCAAGCGTGACAAATTGAACCAGAGTGCTTCTCAATTGAGAAGCTTTTGCCAAATGTAAAAAGTTTGGAGAATAAGGACTGGGTAAGACTAGTGCCAGCCGCCGCGGTAATACTAGCGGTCCAAGTCGCAGCCATTTTTATTGGGTCTAAAACATCCGTAGCTTGTTCGGTGAGTTTCCTGTGAAATCTTATCTCTCAAAGATAGGGCGTGCGGGAAGTACTGCCGAACTAGAGACTGGAAGACGTAGGAAGTACGTTCAAAGTAGTGGTAAAATACTTTAATCTTGAATGGACTCACAATAGCGAAGGCATCCTACGAGGACAGTTCTGNCAGTAAGGGATGAAGGCTAGNGGCGCAANACGNATTANATACCCCCGTA
>denovo87119
CGAGGAATCTTGGGCAATGGGCGAAAGCCTGACCCAGCGACGCCGCGTGGGGGATTAAGGCCTTCGGGTTGTAAACCCCTTTTGTCGGGGAAGAAGTTCTGACGGTACCCGGCGAATAAGCCACGGCTAACTACGTGCCAGCAGCCGCGGTAATACGTAGGTGGCAAGCGTTGTCCGGATTTACTGGGCGTAAAGGGCGTGTAGGCGGTCCGTTAAGTCCGGTGT
>denovo88520
GCGAGAAAACTTTGCAATGTGCGAAAGCACGACAAGGTTAATCCGAGTGATTCCTGCTAAAGGAATCTTTTGTTTGTCATAAAACCACTAATGAATAAGGGGTGGGCAAGTTCTGGTGTCAGCCGCCGCGGTAAAACCAGCACCTCAAGTGGTCAGGATGATTATTGGGCCTAAAGCATCCGTAGCCGGCTCTGTAAGTTTTCGGTTAAATCCATATGCTCAACATATGGGCCGCCGGGAATACTGCATAGCTAGGGAGTGGGAGAGGTAGACGGTACTCCGTAGGAAGGGGTAAAATCCTTTGATCTATGGATGACCACCTGTGGCGAAGGCGGTCTACCAGAACACGTTCGACGGTGAGGGATGAAAGCTGGGGGAGCAAACCGGATTAGATACCCCGG
